# Supplementary material for: Effects of D-Tagatose on Cariogenic Risk: A Systematic Review of Randomized Clinical Trials
Source: Nutrients. 2025 Jan 15;17(2):293. doi: 10.3390/nu17020293 (PMC11767683; doi:10.3390/nu17020293)
Supplement: Supplementary file 1 [file nutrients-17-00293-s001.zip]

Archive with 4 entries (4 files):
- Figure S1. Meta-analysis of the included studies.pdf
- Table S1. Summary of search strategies.pdf
- Table S2. Summary of studies evaluated in full text excluded.pdf
- Table S3. Summary of risk of bias.pdf
